# Supplementary material for: A Bipedal Robotic Platform Leveraging Reconfigurable Locomotion Policies for Terrestrial, Aquatic, and Aerial Mobility
Source: Biomimetics (Basel). 2025 Jun 5;10(6):374. doi: 10.3390/biomimetics10060374 (PMC12191364; doi:10.3390/biomimetics10060374)
Supplement: Supplementary file 1 [file biomimetics-10-00374-s001.zip]

Archive with 5 entries (5 files):
- Supplementary information.pdf
- Video S1.mp4
- video S2.mp4
- Video S3.mp4
- Video S4.mp4
